# Supplementary material for: Multicenter integration analysis of TRP channels revealed potential mechanisms of immunosuppressive microenvironment activation and identified a machine learning‐derived signature for improving outcomes in gliomas
Source: CNS Neurosci Ther. 2024 Jul 1;30(7):e14816. doi: 10.1111/cns.14816 (PMC11215471; doi:10.1111/cns.14816)
Supplement: Supplementary file 2 — Table S1 [file CNS-30-e14816-s003.xlsx]

## Sheet: Sheet1
Supplementary Table 1: Univariate and multivariate Cox analyses of TRP cluster and other clinicopathologic characteristics of 9 cohorts.
Meta cohort						LGG cohort						GBM cohort
Variable	Univariate		Multivariate			Variable	Univariate		Multivariate			Variable	Univariate		Multivariate
	HR (95% CI)	P-value	HR (95% CI)	P-value			HR (95% CI)	P-value	HR (95% CI)	P-value			HR (95% CI)	P-value	HR (95% CI)	P-value
Age						Age						Age
<60	Reference					<60	Reference					<60	Reference
>60	2.984 (2.604-3.419)	<0.001	1.809 (1.572-2.082)	<0.001		>60	3.46 (2.714-4.411)	<0.001	2.926 (2.289-3.74)	<0.001		>60	1.617 (1.371-1.907)	<0.001	1.578 (1.336-1.864)	<0.001
Gender						Gender						Gender
Female	Reference					Female	Reference					Female	Reference
Male	1.105 (0.985-1.239)	0.0889063	1.046 (0.932-1.173)	0.447632		Male	1.055 (0.89-1.252)	0.535545	1.149 (0.968-1.364)	0.112985		Male	1.038 (0.889-1.213)	0.634286	1.008 (0.862-1.178)	0.921594
Stage						Stage						Cluster
Stage II	Reference					Stage II	Reference					Cluster1	Reference
Stage III	2.565 (2.128-3.092)	<0.001	2.444 (2.027-2.947)	<0.001		Stage III	2.641 (2.191-3.185)	<0.001	2.458 (2.035-2.969)	<0.001		Cluster2	0.806 (0.693-0.938)	0.00537887	0.849 (0.728-0.989)	0.0360292
Stage IV	7.637 (6.375-9.15)	<0.001	5.662 (4.678-6.852)	<0.001		Cluster
Cluster						Cluster1	Reference
Cluster1	Reference					Cluster2	0.564 (0.475-0.668)	<0.001	0.584 (0.493-0.693)	<0.001
Cluster2	0.37 (0.33-0.415)	<0.001	0.623 (0.55-0.707)	<0.001
TCGA cohort						CGGA325 cohort						CGGA693 cohort
Variable	Univariate		Multivariate			Variable	Univariate		Multivariate			Variable	Univariate		Multivariate
	HR (95% CI)	P-value	HR (95% CI)	P-value			HR (95% CI)	P-value	HR (95% CI)	P-value			HR (95% CI)	P-value	HR (95% CI)	P-value
Age						Age						Age
<60	Reference					<60	Reference					<60	Reference
>60	4.767 (3.548-6.404)	<0.001	2.119 (1.542-2.912)	<0.001		>60	2.22 (1.436-3.434)	<0.001	1.304 (0.831-2.047)	0.248038		>60	2.283 (1.689-3.086)	<0.001	1.23 (0.897-1.686)	0.198235
Gender						Gender						Gender
Female	Reference					Female	Reference					Female	Reference
Male	1.254 (0.948-1.658)	0.112792	1.098 (0.825-1.462)	0.522353		Male	0.924 (0.702-1.216)	0.57181	0.895 (0.676-1.184)	0.436167		Male	1.132 (0.916-1.399)	0.251935	1.093 (0.882-1.353)	0.416034
Stage						Stage						Stage
Stage II	Reference					Stage II	Reference					Stage II	Reference
Stage III	3.247 (2.09-5.043)	<0.001	2.635 (1.678-4.139)	<0.001		Stage III	3.498 (2.287-5.348)	<0.001	3.291 (2.147-5.046)	<0.001		Stage III	2.52 (1.798-3.532)	<0.001	2.645 (1.885-3.711)	<0.001
Stage IV	15.404 (9.814-24.178)	<0.001	6.941 (4.012-12.007)	<0.001		Stage IV	8.902 (5.996-13.215)	<0.001	7.368 (4.864-11.161)	<0.001		Stage IV	7.028 (5.038-9.803)	<0.001	7 (4.978-9.843)	<0.001
Cluster						Cluster						Cluster
Cluster1	Reference					Cluster1	Reference					Cluster1	Reference
Cluster2	0.194 (0.145-0.26)	<0.001	0.515 (0.354-0.75)	<0.001		Cluster2	0.369 (0.28-0.487)	<0.001	0.656 (0.485-0.889)	0.0065157		Cluster2	0.655 (0.521-0.823)	<0.001	0.603 (0.48-0.759)	<0.001
GSE16011 cohort						GSE108474 cohort						GSE4412 cohort
Variable	Univariate		Multivariate			Variable	Univariate		Multivariate			Variable	Univariate		Multivariate
	HR (95% CI)	P-value	HR (95% CI)	P-value			HR (95% CI)	P-value	HR (95% CI)	P-value			HR (95% CI)	P-value	HR (95% CI)	P-value
Age						Age						Age
<60	Reference					<60	Reference					<60	Reference
>60	2.835 (2.123-3.786)	<0.001	2.445 (1.807-3.309)	<0.001		>60	3.162 (2.193-4.559)	<0.001	2.933 (2.011-4.278)	<0.001		>60	1.936 (0.981-3.82)	0.0569322	1.179 (0.58-2.394)	0.64943
Gender						Gender						Gender
Female	Reference					Female	Reference					Female	Reference
Male	1.057 (0.805-1.387)	0.69159	1.123 (0.854-1.476)	0.406315		Male	1.058 (0.757-1.479)	0.740775	1.185 (0.844-1.663)	0.327854		Male	1.307 (0.77-2.218)	0.320655	1.014 (0.587-1.752)	0.959181
Stage						Stage						Stage
Stage II	Reference					Stage II	Reference					Stage III	Reference
Stage III	1.185 (0.688-2.041)	0.541607	1.097 (0.635-1.897)	0.739561		Stage III	1.993 (1.239-3.205)	0.00444797	1.885 (1.167-3.046)	0.00962211		Stage IV	3.803 (1.943-7.446)	<0.001	3.157 (1.54-6.47)	0.00169249
Stage IV	3.562 (2.11-6.01)	<0.001	3.072 (1.809-5.216)	<0.001		Stage IV	3.793 (2.433-5.914)	<0.001	2.639 (1.603-4.347)	<0.001		Cluster
Cluster						Cluster						Cluster1	Reference
Cluster1	Reference					Cluster1	Reference					Cluster2	0.437 (0.259-0.738)	0.00196525	0.613 (0.355-1.06)	0.0797166
Cluster2	0.625 (0.483-0.808)	<0.001	0.824 (0.629-1.079)	0.159823		Cluster2	0.447 (0.32-0.624)	<0.001	0.634 (0.433-0.928)	0.0191569
