# Supplementary material for: Multicenter integration analysis of TRP channels revealed potential mechanisms of immunosuppressive microenvironment activation and identified a machine learning‐derived signature for improving outcomes in gliomas
Source: CNS Neurosci Ther. 2024 Jul 1;30(7):e14816. doi: 10.1111/cns.14816 (PMC11215471; doi:10.1111/cns.14816)
Supplement: Supplementary file 3 — Table S2 [file CNS-30-e14816-s001.xlsx]

## Sheet: output_C_index
Supplementary Table 2: The performance of 96 predictive models in training and testing cohorts.
Model	TCGA	CGGA325	CGGA693	GSE16011	GSE108474	GSE4412	All	GEO
CoxBoost + Enet[α=0.6]	0.839422	0.740965	0.692267	0.713544	0.66029	0.634217	0.713451	0.688257
Enet[α=0.1]	0.838184	0.737797	0.692878	0.716713	0.659441	0.633571	0.713097	0.68808
CoxBoost + Enet[α=0.7]	0.838583	0.738317	0.69283	0.715687	0.658733	0.633247	0.7129	0.687763
Enet[α=0.8]	0.837825	0.738144	0.692718	0.71614	0.658485	0.632924	0.712706	0.687682
CoxBoost + Enet[α=0.8]	0.837825	0.738144	0.692718	0.71614	0.658485	0.632924	0.712706	0.687682
Enet[α=0.5]	0.837645	0.73797	0.6919	0.716985	0.659158	0.632277	0.712656	0.687658
Enet[α=0.7]	0.837705	0.737772	0.692759	0.716563	0.658662	0.631953	0.712569	0.687542
Enet[α=0.6]	0.838005	0.738144	0.692196	0.71611	0.658945	0.632277	0.712613	0.687534
Lasso + CoxBoost	0.84024	0.739505	0.688775	0.711733	0.660042	0.637451	0.712958	0.687501
CoxBoost + Enet[α=0.9]	0.838104	0.738787	0.692771	0.715114	0.657707	0.632924	0.712568	0.68746
Enet[α=0.9]	0.837885	0.7375	0.692836	0.716834	0.658167	0.631953	0.712529	0.687458
Enet[α=0.3]	0.838344	0.738663	0.691413	0.716291	0.660396	0.630013	0.71252	0.687355
Enet[α=0.4]	0.837605	0.737748	0.691615	0.716804	0.659795	0.63066	0.712371	0.687324
CoxBoost + Lasso	0.837905	0.737673	0.69286	0.715868	0.657494	0.632277	0.712346	0.687235
Lasso	0.837905	0.737673	0.69286	0.715868	0.657494	0.632277	0.712346	0.687235
Enet[α=0.2]	0.839841	0.74047	0.691734	0.712971	0.659724	0.630336	0.712513	0.687047
StepCox[both] + survival-SVM	0.81363	0.726015	0.689641	0.709771	0.64808	0.661384	0.708087	0.686978
StepCox[backward] + survival-SVM	0.81363	0.726015	0.689641	0.709771	0.64808	0.661384	0.708087	0.686978
RSF + Enet[α=0.3]	0.832575	0.731658	0.69369	0.7178	0.657353	0.632924	0.711	0.686685
RSF + Enet[α=0.4]	0.832495	0.731658	0.693886	0.718193	0.656503	0.6326	0.710889	0.686568
RSF + CoxBoost	0.831217	0.729752	0.695071	0.717649	0.658945	0.630983	0.710603	0.68648
Lasso + survival-SVM	0.824151	0.718267	0.685586	0.715446	0.654804	0.65815	0.709401	0.686451
StepCox[both] + Ridge	0.839861	0.74052	0.693435	0.71122	0.663759	0.623221	0.712003	0.686431
StepCox[backward] + Ridge	0.839861	0.74052	0.693435	0.71122	0.663759	0.623221	0.712003	0.686431
StepCox[both] + CoxBoost	0.839602	0.736931	0.690832	0.710767	0.663759	0.629366	0.711876	0.686331
StepCox[backward] + CoxBoost	0.839602	0.736931	0.690832	0.710767	0.663759	0.629366	0.711876	0.686331
StepCox[both]	0.839641	0.738713	0.692089	0.711552	0.655052	0.634217	0.711877	0.686325
StepCox[backward]	0.839641	0.738713	0.692089	0.711552	0.655052	0.634217	0.711877	0.686325
CoxBoost + Ridge	0.842197	0.735817	0.69388	0.71291	0.659582	0.629366	0.712292	0.686311
StepCox[both] + Enet[α=0.2]	0.839801	0.74005	0.692641	0.710556	0.664113	0.624191	0.711892	0.68631
StepCox[backward] + Enet[α=0.2]	0.839801	0.74005	0.692641	0.710556	0.664113	0.624191	0.711892	0.68631
StepCox[both] + Enet[α=0.1]	0.840061	0.740149	0.692955	0.71122	0.663936	0.623221	0.711923	0.686296
StepCox[backward] + Enet[α=0.1]	0.840061	0.740149	0.692955	0.71122	0.663936	0.623221	0.711923	0.686296
RSF + Enet[α=0.8]	0.832036	0.731658	0.695569	0.71783	0.657813	0.628396	0.71055	0.686253
CoxBoost + Enet[α=0.5]	0.841398	0.739307	0.693429	0.712095	0.65799	0.628396	0.712102	0.686243
Lasso + StepCox[both]	0.838404	0.740767	0.690495	0.707809	0.659193	0.632924	0.711599	0.686237
Lasso + StepCox[backward]	0.838404	0.740767	0.690495	0.707809	0.659193	0.632924	0.711599	0.686237
RSF + Enet[α=0.9]	0.831836	0.731832	0.695729	0.71783	0.658556	0.627102	0.710481	0.68621
Lasso + plsRcox	0.839961	0.74203	0.692338	0.706692	0.655654	0.634217	0.711815	0.686186
CoxBoost + Enet[α=0.4]	0.841298	0.738886	0.693382	0.712156	0.65799	0.628396	0.712018	0.686162
RSF + Lasso	0.831237	0.730347	0.695771	0.717679	0.658273	0.628719	0.710338	0.686158
RSF + Enet[α=0.1]	0.833174	0.732203	0.694478	0.716985	0.656893	0.630013	0.710624	0.686114
StepCox[both] + Enet[α=0.3]	0.839881	0.739307	0.692267	0.710616	0.664042	0.624191	0.711717	0.686085
StepCox[backward] + Enet[α=0.3]	0.839881	0.739307	0.692267	0.710616	0.664042	0.624191	0.711717	0.686085
RSF + Enet[α=0.6]	0.832335	0.731807	0.694472	0.718494	0.656185	0.629366	0.710443	0.686065
RSF + Enet[α=0.7]	0.832096	0.731807	0.695	0.718193	0.656822	0.628396	0.710385	0.686043
StepCox[both] + Enet[α=0.9]	0.839781	0.739604	0.692125	0.710676	0.657282	0.630336	0.711634	0.686005
StepCox[backward] + Enet[α=0.9]	0.839781	0.739604	0.692125	0.710676	0.657282	0.630336	0.711634	0.686005
RSF + Enet[α=0.5]	0.832675	0.731535	0.694312	0.717951	0.656751	0.629366	0.710432	0.685983
CoxBoost + Enet[α=0.2]	0.841578	0.737673	0.693405	0.712186	0.658733	0.627749	0.711887	0.685949
CoxBoost + Enet[α=0.3]	0.841398	0.738342	0.69334	0.712065	0.657777	0.628072	0.711832	0.685919
StepCox[both] + Lasso	0.839881	0.739554	0.692095	0.710405	0.657176	0.630336	0.711575	0.685913
StepCox[backward] + Lasso	0.839881	0.739554	0.692095	0.710405	0.657176	0.630336	0.711575	0.685913
plsRcox	0.843574	0.73948	0.693008	0.709167	0.652999	0.634864	0.712182	0.685904
StepCox[both] + Enet[α=0.6]	0.839981	0.739505	0.692125	0.710193	0.65753	0.630013	0.711558	0.685873
StepCox[backward] + Enet[α=0.6]	0.839981	0.739505	0.692125	0.710193	0.65753	0.630013	0.711558	0.685873
StepCox[both] + Enet[α=0.7]	0.839921	0.73953	0.692095	0.710224	0.657459	0.630013	0.71154	0.685864
StepCox[backward] + Enet[α=0.7]	0.839921	0.73953	0.692095	0.710224	0.657459	0.630013	0.71154	0.685864
CoxBoost + Enet[α=0.1]	0.841618	0.736906	0.69388	0.712367	0.658768	0.627102	0.711773	0.685805
StepCox[both] + Enet[α=0.8]	0.840001	0.739455	0.692101	0.710163	0.657176	0.630013	0.711485	0.685782
StepCox[backward] + Enet[α=0.8]	0.840001	0.739455	0.692101	0.710163	0.657176	0.630013	0.711485	0.685782
RSF + Enet[α=0.2]	0.833533	0.732327	0.694609	0.717136	0.656149	0.628396	0.710358	0.685723
StepCox[both] + Enet[α=0.5]	0.839901	0.739455	0.692036	0.709861	0.657565	0.62969	0.711418	0.685721
StepCox[backward] + Enet[α=0.5]	0.839901	0.739455	0.692036	0.709861	0.657565	0.62969	0.711418	0.685721
CoxBoost	0.840001	0.737574	0.692374	0.712186	0.660007	0.626455	0.711433	0.685719
StepCox[both] + Enet[α=0.4]	0.839861	0.739505	0.692018	0.709922	0.657636	0.629043	0.711331	0.685625
StepCox[backward] + Enet[α=0.4]	0.839861	0.739505	0.692018	0.709922	0.657636	0.629043	0.711331	0.685625
Ridge	0.842257	0.742871	0.691917	0.70965	0.658061	0.625485	0.711707	0.685597
StepCox[both] + GBM	0.877041	0.731881	0.702179	0.71036	0.665829	0.616429	0.717287	0.685336
StepCox[backward] + GBM	0.877041	0.731881	0.702179	0.71036	0.665829	0.616429	0.717287	0.685336
Lasso + SuperPC	0.828662	0.726337	0.688307	0.718162	0.654203	0.638422	0.709015	0.685086
GBM	0.883379	0.734344	0.692054	0.714193	0.657406	0.627426	0.718134	0.685084
RSF + GBM	0.88297	0.733614	0.692338	0.713137	0.657512	0.628719	0.718048	0.685064
StepCox[both] + plsRcox	0.839781	0.739307	0.693506	0.709499	0.657317	0.625485	0.710816	0.685023
StepCox[backward] + plsRcox	0.839781	0.739307	0.693506	0.709499	0.657317	0.625485	0.710816	0.685023
StepCox[both] + RSF	0.929912	0.727104	0.720871	0.706058	0.656574	0.613519	0.725673	0.684825
StepCox[backward] + RSF	0.929912	0.727104	0.720871	0.706058	0.656574	0.613519	0.725673	0.684825
CoxBoost + survival-SVM	0.820158	0.725	0.680648	0.718283	0.648823	0.651035	0.707324	0.684758
RSF + SuperPC	0.828143	0.727228	0.683529	0.719672	0.661246	0.63163	0.708574	0.684661
SuperPC	0.828143	0.727228	0.683529	0.719672	0.661246	0.63163	0.708574	0.684661
RSF + Ridge	0.834292	0.733663	0.695065	0.715476	0.656362	0.619017	0.708979	0.683917
CoxBoost + SuperPC	0.828203	0.728069	0.690518	0.71608	0.649389	0.632277	0.707423	0.683267
CoxBoost + GBM	0.876193	0.732141	0.692676	0.71617	0.656627	0.618693	0.715417	0.683262
StepCox[both] + SuperPC	0.818421	0.731782	0.696684	0.710526	0.65261	0.623221	0.705541	0.682965
StepCox[backward] + SuperPC	0.818421	0.731782	0.696684	0.710526	0.65261	0.623221	0.705541	0.682965
Lasso + GBM	0.873188	0.729121	0.696257	0.714434	0.659087	0.615459	0.714591	0.682872
CoxBoost + plsRcox	0.842237	0.737302	0.693263	0.704639	0.650522	0.627749	0.709285	0.682695
survival - SVM	0.816465	0.733069	0.687489	0.704579	0.63948	0.646831	0.704652	0.68229
RSF + survival-SVM	0.817643	0.732426	0.688366	0.706843	0.6404	0.640686	0.704394	0.681744
Lasso + RSF	0.927616	0.723787	0.702496	0.705213	0.65031	0.625809	0.722538	0.681523
RSF + plsRcox	0.837466	0.73005	0.695397	0.718011	0.648009	0.615136	0.707345	0.681321
CoxBoost + StepCox[both]	0.841119	0.745916	0.693731	0.69978	0.64539	0.621604	0.707923	0.681284
CoxBoost + StepCox[backward]	0.841119	0.745916	0.693731	0.69978	0.64539	0.621604	0.707923	0.681284
RSF + StepCox[both]	0.831517	0.733663	0.694881	0.71448	0.649354	0.607374	0.705212	0.679951
RSF + StepCox[backward]	0.831517	0.733663	0.694881	0.71448	0.649354	0.607374	0.705212	0.679951
RSF	0.934443	0.712252	0.704746	0.698542	0.641214	0.615136	0.717722	0.674378
